# Supplementary material for: A Robust Numerical Framework for Hollow-Fiber Membrane Module Simulation and Solver Performance Analysis
Source: Membranes (Basel). 2026 Apr 21;16(4):154. doi: 10.3390/membranes16040154 (PMC13117429; doi:10.3390/membranes16040154)
Supplement: Supplementary file 1 [file membranes-16-00154-s001.zip]

Archive with 1 entries (1 files):
- membranes-4213541-supplementary.pdf
